# Supplementary material for: Prefrontal correlates of fear generalization during endocannabinoid depletion
Source: J Clin Invest. 2025 Mar 27;135(11):e179881. doi: 10.1172/JCI179881 (PMC12126220; doi:10.1172/JCI179881)
Supplement: Supporting data values [file jci-135-179881-s076.xlsx]

## Sheet: Fig 1B
		2-AG	CSdiff
	1	0.88	1.42
	1	0.91	0.39
	1	0.93	2.35			1 = Yellow = childhood maltreatment and substance use disorder history
	1	0.94	-0.72			2 = Red = childhood maltreatment exposed
	1	0.95	0.31			3 = Green = substance use disorder history
	1	0.96	-0.18			4 = Gray = control (no history of childhood maltreatment or substance use disorder
	1	1	-0.41
	1	1.02	-0.41
	1	1.08	-1.62
	1	1.16	-0.34
	1	1.17	-0.02
	1	1.17	-1.39
	1	1.18	0.04
	1	1.2	0.37
	1	1.22	-0.05
	1	1.24	-0.15
	1	1.26	0.52
	1	1.33
	1	1.41	-1.68
	1	1.49	-0.83
	1	1.53	-0.48
	1	1.53	0.02
	1	1.57	0.04
	1	1.62	0.14
	2	0.88	0.83
	2	0.89	0.24
	2	1	-1.07
	2	1.01	-0.64
	2	1.02	-0.74
	2	1.03	0.02
	2	1.03	-0.31
	2	1.04	0.3
	2	1.06	-1.2
	2	1.11	0.75
	2	1.36	0.14
	2	1.4	-0.84
	2	1.46	-1.04
	2	1.47	1.83
	2	1.48	0.12
	2	1.49	-1.37
	3	0.81	0.5
	3	0.85	1.31
	3	0.88	0.09
	3	1.06	-0.63
	3	1.08	-0.69
	3	1.09	-0.29
	3	1.1	0.28
	3	1.1	-0.06
	3	1.1	0.11
	3	1.11	-0.16
	3	1.13	-1.35
	3	1.22	0.23
	3	1.23	-0.5
	3	1.26	0.24
	3	1.28
	3	1.28	-1.65
	3	1.33	-0.08
	3	1.36	0.4
	3	1.38	-0.43
	3	1.43	-2.27
	3	1.44	0.13
	3	1.55	0.25
	4	0.79	0.24
	4	0.98	-0.78
	4	1.07	0.54
	4	1.14	-0.26
	4	1.27	-0.19
	4	1.28	-0.42
	4	1.29	0.89
	4	1.33	0.18
	4	1.37	-0.29
	4	1.38	0.08
	4	1.39	-0.98
	4	1.46	-1.82
	4	1.47	-0.02
	4	1.56	-0.2
	4	1.61	-0.49
	4	1.62	-0.89
	4	1.7	-0.43
	4	1.71	0.49
	4	1.71	-0.47
	4	1.86	-0.35

## Sheet: Fig 1C
	Baseline 2AG	DERS
1		25			1 = Yellow = childhood maltreatment and substance use disorder history
1		71			2 = Red = childhood maltreatment exposed
1		16			3 = Green = substance use disorder history
1		53			4 = Gray = control (no history of childhood maltreatment or substance use disorder
1	0.88	50
1	0.91	34
1	0.93	39
1	0.94	18
1	0.95	20
1	0.96	47
1	1	29
1	1.02	69
1	1.08	53
1	1.16	62
1	1.17	40
1	1.17	38
1	1.18	41
1	1.2	34
1	1.22	74
1	1.24	56
1	1.26	60
1	1.33	32
1	1.41	49
1	1.49	39
1	1.53	52
1	1.53	29
1	1.57	31
1	1.62	21
2
2		17
2		62
2		47
2		26
2		25
2		29
2		56
2	0.88	51
2	0.89	40
2	1	26
2	1.01	53
2	1.02	44
2	1.03	32
2	1.03	17
2	1.04	28
2	1.06	18
2	1.11	34
2	1.36	23
2	1.4	23
2	1.46	26
2	1.47	20
2	1.48	64
2	1.49	28
3		39
3		21
3		18
3	0.81	34
3	0.85	59
3	0.88	64
3	1.06	28
3	1.08	50
3	1.09	48
3	1.1	55
3	1.1	56
3	1.1	59
3	1.11	36
3	1.13	69
3	1.22	37
3	1.23	18
3	1.26	37
3	1.28	51
3	1.28	17
3	1.33	21
3	1.36	28
3	1.38	34
3	1.43	25
3	1.44	45
3	1.55	34
4		23
4		39
4		28
4		33
4	0.79	22
4	0.98	20
4	1.07	29
4	1.14	26
4	1.27	19
4	1.28	64
4	1.29	21
4	1.33	32
4	1.37	42
4	1.38	25
4	1.39	33
4	1.46	35
4	1.47	24
4	1.56	27
4	1.61	23
4	1.62	45
4	1.7	16
4	1.71	24
4	1.71	17
4	1.86	32

## Sheet: Fig 1 E
		Vehicle (n=10)															DO34 (n=10)
CS-		0	9.735	2.655	0	0	12.39	11.505	1.77	0	0						0	0	0	1.99	0	0	2.655	0	1.77	0
CS+		0	2.435	21.235	0	0	0	0	1.77	0	0						0	7.745	0	1.77	1.99	2.22	1.77	1.77	0	1.77
CS-		84.515	74.78	90.265	98.895	50	18.585	72.125	39.605	5.97	49.335						55.09	56.64	88.94	56.195	91.595	63.33	51.55	38.495	29.87	36.725
CS+		58.85	54.645	38.94	46.9	52.655	94.03	94.25	47.125	91.815	94.03						63.72	61.725	30.75	58.85	71.68	94.445	91.595	84.515	74.78	90.265
Baseline		17.56	1	31.74	42.89	2.66	91.34	50.61	36.4	56.16	48.17						2.22	9.32	2.78	17.31	35.52	66.26	6.44	60.33	45.39	49.61
CS-		51.55	30.305	31.64	3.76	4.425	28.76	3.095	45.795	19.465	6.415						51.105	47.565	50.885	25.885	43.14	21.24	12.39	55.09	37.06	85.36
CS+		61.945	53.76	75.44	16.875	36.065	73.555	70.52	91.15	68.805	80.75						81.555	63.05	70.135	88.275	86.69	75.66	56.635	30.09	69.91	46.24
CS-		72.345	71.39	24.115	11.505	22.565	31.33	17.92	76.105	50	33.185						48.54	60.62	28.98	32.745	5.97	20.13	72.565	75	60.395	99.78

## Sheet: Fig 1F
	Vehicle															DO34
t1	0.83219	0.563709	0.419406	0.222815	0.122695	0.391	0.043888	0.502414	0.282901	0.079443						0.626632	0.754401	0.725529	0.293231	0.497635	0.28073	0.218769	1.83084	0.53011	1.84602
t2	1.16789	1.32794	0.319658	0.681778	0.625676	0.42594	0.254112	0.834942	0.726691	0.41096						0.595181	0.961459	0.413203	0.370943	0.068866	0.266059	1.28127	2.49252	0.863896	2.15787

## Sheet: Fig 1 H
		Vehicle (n=14)																			DO34 (n=12)
CS-		16.15	3.9	6.365	68.57	18.51	6.88	14.87	11.595	1.125	0.91	17.275	7.7	6.085	0					38.625	22.85	25.96	14.33	2.94	3.67	11.82	6.365	10.86	7.955	12.67	6.1
CS+		0.935	1.145	2.72	20.4	2.025	8.595	15.135	0	0	6.595	3.865	6.125	0.91	0					0	4.565	0	0	0	28.955	0.91	20.16	3.18	6.545	0.9	9.32
CS-		82.845	30.93	32.34	59.255	53.33	46.82	88.56	85.26	85.71	77.745	85.855	70.36	76.215	72.58					44.14	49.655	25.845	40.615	39.91	51.59	100	98.155	90.765	62.575	30.615	94.545
CS+		94.02	38.17	93.39	79.195	67.36	66.235	57.955	42.05	43.685	40.665	33.805	40.845	54	22.76					63.11	76.1	83.96	86.79	48.18	55.235	44.305	30.18	60.51	20.945	35.965	33.385
baseline		43.2	13.71	14.86	7.5	12.16	30.66	4.93	36.97	33.33	0	36.29	11.93	25.69	0.57					26.17	32.46	52.73	37.02	12.34	2.29	13.57	40.48	13.55	42.78	2.29	55.56
CS-		22.17	30.855	39.92	71.465	28.515	66.255	35.07	65.705	57.535	9.67	43.93	25.88	16.46	2.045					45.93	54.54	62.37	59.67	52.175	45.595	88.16	99.545	35.79	71.62	55.35	95.4
CS+		69.925	52.44	88.615	88.69	83.94	75.815	72.84	75.8	65	53.085	74.34	57.805	60.72	67.17					91.07	91.325	57.905	6.85	92.48	41.625	65.525	62.88	49.39	32.825	15.48	70.7
CS-		79.82	38.685	44.845	72.275	38.18	31.935	24.985	70.1	44.67	5.91	76.54	18.145	36.72	5.285					93.435	56.56	87.1	7.295	18.13	32.21	85.005	82.525	45.68	54.71	64.83	97.29

## Sheet: Fig 1I
	Vehicle																DO34
t1	-0.51854	-0.25914	-0.37885	-0.10755	-0.49286	-0.06729	-0.35001	-0.07134	-0.06092	-0.69182	-0.25712	-0.38149	-0.57346	-0.94091			-0.32949	-0.25219	0.037123	0.794047	-0.27863	0.045517	0.147282	0.225735	-0.15966	0.37144	0.562897	0.148706
t2	0.066079	-0.15095	-0.32796	-0.10198	-0.37471	-0.40724	-0.48919	-0.03907	-0.18537	-0.79964	0.014581	-0.52219	-0.24631	-0.85412			0.012818	-0.23508	0.201338	0.03146	-0.67218	-0.12751	0.129409	0.135105	-0.03902	0.250014	0.614494	0.158283

## Sheet: Fig 1 K
		Vehicle (n=14)																				DO34 (n=15)
CS+		8.645	3.335	0	0	4.645	0	0	0	0	0	3.335	0	0	4.645							7.52	5.53	0	3.54	0	13.275	3.76	5.31	0	0	7.52	5.53	0	3.54	0
CS+		89.81	80.95	93.81	56.415	69.91	64.095	34.15	44.465	62.77	31.195	80.95	93.81	56.415	69.91							75.22	65.49	73.67	76.99	90.49	36.125	49.915	65.485	21.46	42.035	75.22	65.49	73.67	76.99	90.49
Baseline		4.22	28.19	30.52	9.54	17.98	2.22	13.01	12.58	0	8.11	24.67	5.33	6.25	2							27.41	18.98	0	4.33	24.86	7.22	48.44	13.89	28.06	3.56	5.44	8.79	7.78	6.56	26.56
NT		21.73	20.135	26.105	43.805	28.76	16.61	53.8	22.785	15.925	31.86	22.79	0	23.315	29.425							65.49	42.695	17.335	39.38	67.035	12.61	33.185	18.14	44.91	23.095	93.78	63.835	93.11	57.945	46.52
CS+		79.425	84.51	100	29.645	66.37	56.255	46.46	43.36	60.055	36.5	70.355	73.775	80.09	63.715							97.79	100	100	90.91	100	53.54	100	44.67	82.52	61.95	72.89	23.675	31.555	76.325	47.565
NT		34.51	44.91	42.26	61.065	33.185	5.09	3.335	17.115	47.345	72.345	49.115	19.69	31.42	15.555							70.795	73.38	45.105	59.295	63.715	36.73	53.1	84.07	61.06	91.15	85.33	85.4	99.11	26.11	100

## Sheet: Fig 1L
	Vehicle																DO34
t1	-0.57036	-0.61518	-0.58598	0.192784	-0.39535	-0.54409	0.07321	-0.31106	-0.58081	-0.06788	-0.51066	-1	-0.54905	-0.36816			-0.19782	-0.40159	-0.70452	-0.3955	-0.19735	-0.61875	-0.50167	-0.42238	-0.29514	-0.45688	0.125337	0.458919	0.493763	-0.13689	-0.01111
t2	-0.39422	-0.30598	-0.40588	0.346379	-0.33333	-0.83405	-0.86605	-0.43398	-0.11834	0.329322	-0.17779	-0.57867	-0.43646	-0.60754			-0.16013	-0.15354	-0.37831	-0.21048	-0.22164	-0.18622	-0.30634	0.306043	-0.14946	0.190725	0.078625	0.565895	0.517009	-0.49021	0.355335

## Sheet: Fig 1 N
		Vehicle															DO34
CtxA		61.165	82.215	73.32	14.445	30.8	61.31	57.99	35.63	98.945						74.54	83.73	79.405	90.835	82.625	79.06	61.335	47.64	65.48
NCtx		53.925	15.405	7.165	16.04	0	32.41	26.88	32.2	69.835						68.98	41.345	43.73	49.28	66.635	41.42	43.23	46.28	98.39	71.9

## Sheet: Fig 1O
		Vehicle													DO34
NCtx		0.118022	-0.66213	-0.626	-0.44141	-1		0.538754	0.13334	-0.37675	0.357865				-0.05208	-0.26687	0.505206	0.647196	0.121518	0.940274	0.130935	0.329885	0.338594	-0.09511

[truncated: 29 more sheets: Fig 1R, Fig 1S, Fig 2 D,I,J, Fig 2 E,I,J, Fig 2F, Fig 2G, Fig 2H, Fig 3A, Fig 3B, Fig 3C, Fig 3D, Fig 4B, Fig 4C, Fig S1, Fig S2 B, Fig S2 C, Fig S2E, Fig S2F, Fig S2H, Fig S2I …]
